# Supplementary material for: Hydrogen radical-shuttle (HRS)-enabled photoredox synthesis of indanones via decarboxylative annulation
Source: Nat Commun. 2021 Sep 6;12:5257. doi: 10.1038/s41467-021-25594-4 (PMC8421331; doi:10.1038/s41467-021-25594-4)
Supplement: Supplementary file 3 — Supplementary Data 1 [file 41467_2021_25594_MOESM3_ESM.zip]

Archive with 2 entries (1 files):
- Supplementary Data 1/
- Supplementary Data 1/Supplementary Data 1.docx
